# Supplementary material for: Causative species of nontuberculous mycobacterial lung disease and comparative investigation on clinical features of Mycobacterium abscessus complex disease: A retrospective analysis for two major hospitals in a subtropical region of Japan
Source: PLoS One. 2017 Oct 23;12(10):e0186826. doi: 10.1371/journal.pone.0186826 (PMC5653325; doi:10.1371/journal.pone.0186826)
Supplement: S1 File — [Raw data for 2nd submission.xlsx]. (XLSX) [file pone.0186826.s001.xlsx]

## Sheet: data
Species	age	gender	smoking	facility	COPD	asthma	Old TB	bronchiectasis	IP	thoracic surgery	tracheotomy	ventilator	tracheal cannulation	Gastroesophageal	lung cancer	other solid cancer	hemato malig.	Heart D	Liver D	Kidney D	neuromuscular	cerebrovascular	Autoimmune	diabetes	HTLV-1	HIV	steroid	immunosupp	antiacid	fever	cough	sputum	hemosputum	weight loss	bronchiectasis on CT	nodules	consolidation	cavity	GGO	Linear scarring
MABC	74	1	1	0	0	0	0	0	0	0	1	0	1	0	0	0	0	1	0	0	0	0	0	0	1	0	0	0	1	1	0	1	0	0	0	0	0	0	0	1
MABC	65	1	0	1	0	0	0	0	0	0	1	0	1	0	0	0	0	0	0	0	1	0	0	0	2	2	0	0	0	1	0	1	0	0	0	1	0	0	1	1
MABC	91	1	0	1	0	0	0	0	0	0	0	0	0	0	0	0	0	1	0	0	1	0	0	0	2	2	0	0	0	1	0	1	0	0	0	0	0	0	0	1
MABC	74	0	1	0	1	0	0	0	0	0	0	0	0	0	0	0	0	1	0	0	0	0	0	0	2	2	0	0	0	0	1	1	0	0	0	0	0	0	0	1
MABC	76	1	0	0	0	0	0	1	0	0	0	0	0	0	0	0	0	1	0	0	0	0	0	0	2	2	0	0	1	1	0	1	0	0	1	1	1	0	0	1
MABC	70	0	1	0	0	0	0	0	0	0	0	0	0	0	0	1	0	0	0	0	0	0	0	0	2	2	1	0	1	0	1	1	0	0	1	0	1	0	1	0
MABC	80	0	1	0	1	1	1	0	0	0	0	0	0	0	0	0	0	1	0	0	0	0	0	0	2	2	0	0	1	1	0	1	0	0	1	0	0	0	1	1
MABC	52	0	0	1	0	0	0	0	0	0	0	0	0	0	0	0	0	0	0	1	0	0	0	0	0	2	0	0	1	1	0	0	0	0	0	0	1	0	1	0
MABC	64	0	1	0	0	0	0	0	0	0	0	0	0	1	0	0	0	0	1	0	0	1	0	1	2	2	0	0	1	1	1	0	0	0	0	0	0	0	0	1
MABC	85	0	1	0	1	0	1	1	0	1	1	0	1	0	0	0	0	1	0	0	0	0	0	0	2	2	0	0	1	1	1	1	0	0	1	0	1	0	0	1
MABC	84	0	0	0	0	0	1	0	0	0	0	0	0	0	0	0	0	0	1	0	0	0	0	0	2	2	0	0	0	1	0	0	0	0	0	0	0	0	0	1
MABC	91	1	0	1	0	0	0	0	0	0	0	0	0	1	0	0	0	1	0	1	0	0	0	0	1	2	0	0	1	1	0	1	0	0	1	1	0	0	0	1
MABC	62	1	0	0	0	0	0	0	0	0	0	0	0	1	0	0	0	1	0	0	0	0	0	0	1	2	0	0	1	0	0	1	0	0	0	1	0	0	0	1
MABC	65	1	0	0	0	0	0	0	0	0	1	1	1	0	0	0	0	0	0	0	1	0	0	0	2	2	0	0	0	1	0	1	0	0	0	0	0	0	1	1
MABC	84	0	1	0	1	0	0	0	0	0	0	0	0	0	1	0	0	1	0	0	0	0	0	0	2	2	1	0	1	1	1	1	0	1	1	0	1	0	0	1
MABC	78	0	1	0	1	1	1	0	0	0	0	0	0	0	0	0	0	1	0	0	0	0	0	0	2	2	0	0	1	0	1	1	0	0	1	1	1	0	0	1
MABC	64	1	0	0	0	0	0	0	0	0	0	0	0	0	0	0	0	0	0	0	0	0	0	0	2	2	0	0	1	0	1	1	0	0	1	1	0	0	0	0
MABC	85	0	1	0	1	0	0	0	0	0	0	0	0	0	0	1	0	0	1	0	0	0	0	0	2	2	0	0	0	0	1	0	0	0	0	0	1	0	0	0
MABC	53	1	0	0	0	1	0	0	0	0	0	0	0	0	0	0	0	0	0	0	0	0	1	0	2	2	1	1	1	1	1	1	0	0	0	0	0	0	1	1
MABC	42	1	0	0	0	0	0	0	0	0	0	0	0	0	0	0	0	0	0	0	0	0	0	0	2	2	0	0	0	1	1	1	0	0	0	1	0	0	0	0
MABC	85	0	0	0	0	0	1	0	0	0	0	0	0	0	0	0	0	1	0	1	0	0	0	1	2	2	0	0	0	1	1	1	0	0	1	0	0	0	0	0
MABC	87	0	1	0	1	1	0	0	0	0	0	0	0	0	0	1	0	1	0	0	0	0	0	0	2	2	0	0	1	0	0	0	0	0	1	0	0	0	0	1
MABC	75	1	0	0	0	1	0	0	0	0	0	0	0	0	0	0	0	1	0	0	0	1	0	1	2	2	0	0	1	1	1	1	0	0	0	0	0	0	0	1
MABC	67	1	0	0	0	0	0	1	0	0	1	1	1	0	0	0	0	1	0	0	0	0	0	1	1	2	1	0	1	0	0	1	0	0	1	0	0	0	0	1
MABC	80	0	0	0	1	1	0	0	0	0	0	0	0	0	0	0	0	0	0	1	0	0	1	0	2	2	1	1	0	1	1	1	0	0	0	0	1	0	0	0
MABC	87	1	0	0	0	0	0	1	0	0	0	0	0	0	0	0	0	0	0	0	0	0	0	1	2	2	0	0	1	1	0	1	0	0	1	1	1	0	0	1
MABC	71	1	0	0	0	0	0	0	0	1	0	0	0	0	0	0	1	0	0	1	0	0	0	1	2	2	1	0	0	1	0	1	1	0	0	0	1	0	0	1
MABC	57	0	1	0	0	0	0	0	0	0	0	0	0	0	0	0	0	0	0	1	0	0	0	0	0	0	1	1	1	1	0	0	0	1	0	0	0	0	0	1
MABC	56	1	1	0	0	0	0	1	0	0	0	0	0	0	0	0	0	0	0	0	0	0	0	0	2	2	0	0	0	0	0	1	1	0	1	1	0	0	0	1
MABC	56	1	0	0	0	0	0	0	0	0	0	0	0	0	0	0	0	0	0	0	0	0	0	0	2	2	0	0	0	0	1	1	1	0	1	1	0	0	0	1
MABC	75	1	1	0	0	0	0	0	0	0	1	0	1	1	0	1	0	0	0	0	0	0	0	0	0	2	0	0	1	1	0	0	0	0	0	0	1	0	0	1
MABC	80	1	0	1	0	0	0	0	1	0	0	0	0	0	0	0	0	0	0	1	0	0	0	0	1	2	0	0	0	0	0	1	0	0	0	0	0	0	1	1
MABC	87	1	1	1	0	0	0	0	0	0	0	0	0	0	0	0	0	0	0	0	0	0	0	0	2	2	0	0	1	1	0	1	0	0	1	0	0	0	0	0
MABC	54	0	0	0	0	0	0	0	0	1	0	0	0	0	0	1	0	1	0	0	0	0	0	0	2	2	0	0	1	1	0	1	0	0	1	0	1	0	0	0
MABC	74	1	0	0	0	0	0	0	0	0	0	0	0	0	0	0	0	0	0	0	0	0	1	0	2	2	1	1	0	0	0	0	0	0	1	1	0	0	0	0
MABC	84	0	1	0	1	1	1	0	0	0	0	0	0	0	0	0	0	0	0	0	0	0	0	0	2	2	0	0	1	1	0	1	0	0	1	0	1	0	0	1
MABC	72	0	1	0	1	0	0	0	0	0	0	0	0	0	0	0	0	1	0	0	0	0	0	0	2	2	0	0	0	1	0	1	0	0	0	0	1	0	0	1
MABC	57	1	0	0	0	0	0	0	0	0	0	0	0	0	0	0	0	0	0	0	0	0	0	0	0	2	0	0	0	1	0	0	0	0	1	1	0	0	0	1
MABC	50	1	0	0	0	0	0	0	0	0	0	0	0	0	0	0	0	0	0	0	0	0	0	0	2	2	0	0	0	1	1	1	1	0	0	0	1	0	0	1
MABC	63	1	0	0	0	0	1	1	0	0	0	0	0	0	0	0	0	0	0	0	0	0	0	0	0	2	0	0	0	0	1	1	0	0	1	1	1	1	1	1
MABC	78	1	1	0	0	0	0	0	1	0	0	0	0	0	0	0	0	0	1	0	0	0	1	0	2	2	1	1	1	0	0	0	0	0	1	1	1	1	1	1
MAC	82	0	1	0	1	0	0	0	0	0	0	0	0	0	0	0	0	0	0	0	1	0	0	0	2	2	1	0	1	1	0	1	0	0	1	0	1	0	0	1
MAC	73	1	0	0	0	0	0	0	0	0	0	0	0	0	0	0	0	0	0	0	0	0	0	0	2	2	0	0	0	0	0	0	0	0	1	1	1	0	0	0
MAC	78	0	1	0	0	0	1	0	0	0	0	0	0	0	0	0	0	1	0	0	0	1	0	1	0	2	0	0	1	0	1	1	1	0	1	1	1	0	1	1
MAC	84	0	1	1	0	0	1	0	0	1	0	0	0	0	0	0	0	0	1	1	0	1	1	0	2	2	1	0	0	1	0	1	0	0	1	0	1	0	1	1
MAC	62	1	0	0	0	0	0	0	0	0	0	0	0	0	0	0	0	0	0	0	0	0	0	0	2	2	0	0	0	0	0	1	0	0	1	1	0	0	0	1
MAC	94	1	1	0	0	0	0	0	0	0	0	0	0	0	0	0	0	1	0	0	0	0	0	0	2	2	0	0	0	1	1	1	0	0	1	0	1	0	0	1
MAC	78	1	0	0	0	0	0	0	0	0	0	0	0	0	0	0	0	0	0	0	0	0	0	0	2	2	0	0	0	0	0	1	1	0	1	1	0	0	0	1
MAC	92	1	1	1	0	0	0	0	0	0	0	0	0	0	0	0	0	1	0	0	0	1	0	0	2	2	1	0	0	1	0	0	0	0	1	1	1	0	0	0
MAC	97	1	1	1	0	0	0	0	0	0	0	0	0	0	0	0	0	0	0	0	1	0	0	0	0	2	0	0	1	0	0	1	0	0	0	0	1	0	0	1
MAC	57	1	0	0	0	0	0	1	0	1	0	0	0	0	0	0	0	0	0	0	0	0	0	0	2	2	0	0	0	1	1	1	0	0	1	1	0	0	0	1
MAC	93	1	0	0	0	0	0	1	0	0	0	0	0	0	0	0	0	1	0	0	1	1	0	0	2	2	0	0	1	1	1	1	0	0	1	0	0	0	0	1
MAC	62	1	0	0	0	0	1	0	0	0	0	0	0	0	0	0	0	1	0	1	0	0	1	1	2	2	0	0	1	1	1	0	0	0	1	1	1	0	0	0
MAC	76	0	1	0	1	0	0	0	0	0	0	0	0	0	0	0	0	1	0	0	0	0	0	1	2	2	0	0	0	0	0	1	0	0	1	0	0	0	0	1
MAC	84	1	0	0	0	0	0	0	0	1	0	0	0	0	0	0	0	1	0	0	0	0	0	1	0	2	0	0	1	0	0	0	0	0	1	1	1	0	0	1
MAC	79	1	0	0	0	0	0	0	1	0	0	0	0	0	0	0	0	0	0	0	1	0	1	0	2	2	1	0	1	0	1	1	0	0	1	0	0	0	1	1
MAC	89	1	0	0	0	0	0	0	0	0	0	0	0	0	0	0	0	0	0	0	0	0	0	0	2	2	0	0	1	1	1	1	0	0	1	1	1	0	0	0
MAC	88	1	1	1	0	0	0	0	0	0	0	0	0	1	0	1	0	1	0	1	1	0	0	0	1	2	0	0	1	0	0	1	1	0	1	1	0	0	0	1
MAC	79	1	0	0	0	0	0	0	0	0	0	0	0	1	0	0	0	0	1	0	0	0	0	0	2	2	0	0	1	0	1	1	1	0	1	1	0	0	1	1
MAC	88	0	1	0	0	0	0	0	1	0	0	0	0	0	0	0	0	0	0	0	0	1	0	0	0	0	0	0	0	0	1	1	1	0	0	0	1	0	0	1
MAC	80	0	1	1	0	0	1	0	0	0	0	0	0	0	0	0	0	0	1	0	0	1	1	0	2	2	0	0	1	1	1	1	0	0	1	0	1	0	0	0
MAC	77	1	0	0	0	0	0	0	1	0	0	0	0	0	0	0	0	0	0	0	0	0	1	0	2	2	1	1	1	1	0	1	0	0	1	0	0	0	1	1
MAC	42	1	0	0	0	0	0	0	0	0	0	0	0	0	0	0	0	0	0	0	0	0	0	0	2	2	0	0	0	0	0	0	0	0	1	1	0	0	0	0
MAC	78	1	0	0	0	0	0	0	0	0	0	1	1	1	0	0	0	0	0	0	0	0	1	0	2	2	1	0	1	1	0	1	0	0	1	0	1	0	0	1
MAC	62	1	0	0	0	0	0	0	0	0	0	0	0	0	0	1	0	0	0	0	0	1	0	0	2	2	0	0	1	0	0	0	0	0	1	1	1	0	0	1
MAC	77	0	1	0	0	1	1	0	0	0	0	0	0	0	0	0	0	0	0	0	0	0	0	0	2	2	0	0	1	1	1	1	0	0	0	1	1	0	1	1
MAC	93	0	0	1	0	0	0	0	0	0	0	0	0	0	0	0	0	1	0	0	0	1	0	0	2	2	0	0	0	1	1	1	0	0	1	0	1	0	0	1
MAC	87	1	0	1	0	0	0	0	0	0	0	0	0	0	0	0	0	0	0	0	0	0	0	0	2	2	0	0	0	1	0	0	0	0	1	0	1	0	0	1
MAC	80	1	0	1	0	0	0	1	0	0	0	0	0	0	0	0	0	0	0	1	0	0	0	0	2	2	0	0	0	1	1	1	0	0	1	1	1	0	0	1
MAC	81	0	1	0	0	0	1	0	0	0	0	0	0	0	0	0	0	0	0	1	0	0	1	0	2	2	1	0	0	0	0	1	0	0	1	1	1	1	0	1
MAC	21	1	0	0	0	0	0	0	0	0	0	0	0	0	0	0	0	0	0	0	0	0	0	0	2	2	0	0	0	0	1	0	0	0	0	1	1	1	0	1
MAC	75	0	0	0	0	1	0	0	0	0	0	0	0	0	0	1	0	0	0	0	0	0	0	0	2	0	0	0	0	0	0	1	0	0	0	1	1	0	1	0
MAC	78	1	0	0	0	0	0	0	0	0	0	0	0	0	0	0	0	0	0	0	0	0	1	0	0	2	0	1	0	1	1	1	0	0	1	1	1	0	0	1
MAC	76	0	1	0	0	0	0	0	0	0	0	0	0	0	0	0	0	0	0	0	0	0	0	0	0	0	0	0	0	1	1	1	0	0	0	1	1	0	0	0
MAC	80	0	1	0	0	0	0	0	0	0	0	0	0	0	0	0	0	0	0	0	0	1	0	0	2	2	0	0	0	0	1	1	0	0	1	1	1	0	0	1
MAC	66	1	0	0	0	0	0	0	0	0	0	0	0	0	0	0	0	0	0	1	0	0	0	0	2	2	0	0	0	0	1	1	0	0	1	1	0	0	0	0
MAC	85	1	2	0	0	1	0	1	0	0	0	0	0	0	0	0	0	0	0	0	0	0	0	0	2	2	0	0	0	0	0	0	0	0	1	1	1	1	0	1
MAC	61	1	2	0	0	0	0	0	0	0	0	0	0	0	0	1	0	0	0	0	0	0	0	0	0	0	1	0	1	0	0	0	0	0	0	1	1	0	0	0
MAC	63	1	2	0	0	0	0	0	0	0	0	0	0	0	0	0	0	0	0	0	0	0	0	0	0	2	0	0	0	0	0	0	0	0	0	1	0	0	0	1

## Sheet: numbering rule
	numbering rule
		0	1	2
	gender	male	female
	disease	no	yes
	test	negative	positive	not tested
